# Supplementary material for: Tumor-Infiltrating T Cells in EBV-Associated Gastric Carcinomas Exhibit High Levels of Multiple Markers of Activation, Effector Gene Expression, and Exhaustion
Source: Viruses. 2023 Jan 7;15(1):176. doi: 10.3390/v15010176 (PMC9860965; doi:10.3390/v15010176)
Supplement: Supplementary file 1 [file viruses-15-00176-s001.zip]

Archive with 6 entries (6 files):
- Table S1-Correlations-EBV_miRNA.xlsx
- Table S2-Correlations-EBV_mRNA.xlsx
- Table S3-Average Expression of EBV Encoded miRNAs.xlsx
- Table S4-Correlations-EBV miRNAs with Tumor Fractions.xlsx
- Table S5-Hazard Ratio of Gene Expression with Patient Overall Survival.xlsx
- viruses-2098222-Figure S1-for proof.pdf
