# Supplementary material for: Tumor-Infiltrating T Cells in EBV-Associated Gastric Carcinomas Exhibit High Levels of Multiple Markers of Activation, Effector Gene Expression, and Exhaustion
Source: Viruses. 2023 Jan 7;15(1):176. doi: 10.3390/v15010176 (PMC9860965; doi:10.3390/v15010176)
Supplement: Supplementary file 1 [file viruses-15-00176-s001.zip › Table S1-Correlations-EBV_miRNA.xlsx]

## Sheet: Table S1
Table S1: Spearman's Correlation Analysis of EBV miRNA Expression and Selected Immune Features/Genes
Spearman's Rho Values
EBV miRNA	CD96	CTLA4	LAG3	PD1	TIGIT	TIM3	BTLA	CD19	CD20	CD3D	CD3E	CD3G	CD4	CD8A	CD8B	FOXP3	CD137	GZMA	GZMB	GZMH	GZMK	PRF1	Lymphocyte Infiltration	Leukocyte Fraction	Stromal Fraction	Proliferation	Wound Healing	AURKA	MKI67	PCNA	PLK1
ebv-miR-BART10-3p	-0.664039	-0.43399	-0.470443	-0.252217	-0.589163	-0.565517	-0.661084	-0.653202	-0.722167	-0.461576	-0.553202	-0.621675	-0.541872	-0.518227	-0.427586	-0.553695	-0.585222	-0.325123	-0.387192	-0.45468	-0.472414	-0.477833	-0.683251	-0.77734	-0.786138	0.608374	0.633329	0.459113	0.385222	0.448276	0.535468
ebv-miR-BART11-3p	-0.0413793	0.0704433	0.0714286	0.218227	-0.0275862	0.0206897	0.115764	-0.233498	-0.171429	0.0349754	-0.00788177	0.0403941	0.0802956	0.0487685	0.111823	0.0384236	0.0921182	0.163547	0.0394089	0.00344828	-0.0453202	0.0660099	-0.154187	-0.185222	-0.325358	0.333498	0.298559	0.0965517	0.222167	0.119704	0.344335
ebv-miR-BART11-5p	-0.160591	-0.062069	-0.327586	-0.117734	-0.22069	-0.4133	-0.1	-0.313793	-0.271429	-0.162562	-0.189655	-0.148768	-0.27734	-0.167488	-0.248276	-0.170443	-0.2133	-0.148768	-0.378818	-0.294581	-0.331527	-0.240394	-0.346798	-0.434483	-0.427726	0.387192	0.0780884	0.228571	0.334975	0.326601	0.194089
ebv-miR-BART12	-0.0477833	-0.236453	0.151232	0.00837438	-0.137931	-0.209852	-0.121675	-0.300985	-0.382759	0.259113	0.167488	0.0147783	-0.123153	0.155172	0.191133	0.0630542	-0.206404	0.353202	0.0773399	0.0216749	0.159113	0.0551724	-0.0965517	-0.184236	-0.0446473	0.113793	0.455721	-0.125616	-0.19803	0.0492611	0.162069
ebv-miR-BART13-3p	-0.263547	-0.227586	-0.474384	-0.248276	-0.278818	-0.518719	-0.20936	-0.360099	-0.232512	-0.295567	-0.278818	-0.269458	-0.44335	-0.255172	-0.36798	-0.343842	-0.387685	-0.238424	-0.547291	-0.396059	-0.331034	-0.305911	-0.445813	-0.416749	-0.294524	0.370443	0.142136	0.258621	0.215764	0.285714	0.0827586
ebv-miR-BART13-5p	-0.134483	-0.183744	-0.408867	-0.451232	-0.328079	-0.275862	-0.229064	-0.316749	-0.110837	-0.30197	-0.280296	-0.225616	-0.268473	-0.399015	-0.465517	-0.351232	-0.229064	-0.304433	-0.441872	-0.463054	-0.559113	-0.35665	-0.400493	-0.416749	-0.296004	0.260099	-0.0583816	0.214286	0.305419	0.269951	0.160591
ebv-miR-BART1-3p	-0.185222	-0.123153	0.0512315	0.0172414	-0.144335	-0.176847	-0.146305	-0.367488	-0.345813	0.0320197	-0.0674877	-0.0719212	-0.177833	0.0241379	0.0743842	-0.16798	-0.101478	0.276355	0.0463054	0.0315271	0.131034	0.0433498	-0.299507	-0.216749	-0.215343	0.150246	0.391674	-0.0369458	-0.0433498	0.0955665	0.106404
ebv-miR-BART14-3p	-0.46601	-0.409852	-0.411823	-0.174877	-0.483744	-0.660591	-0.447291	-0.39803	-0.399507	-0.228571	-0.245813	-0.452217	-0.540394	-0.265025	-0.228571	-0.374384	-0.634483	-0.0965517	-0.455665	-0.341872	-0.168473	-0.373892	-0.428571	-0.493103	-0.364332	0.230049	0.341668	0.046798	-0.104926	0.123153	0.0935961
ebv-miR-BART14-5p	-0.407389	-0.312808	-0.162562	0.0261084	-0.297044	-0.332512	-0.299507	-0.434975	-0.466502	-0.140394	-0.202463	-0.333005	-0.238916	-0.206897	-0.132512	-0.147783	-0.405419	-0.0719212	-0.2133	-0.269951	-0.116256	-0.180296	-0.357143	-0.518719	-0.466207	0.409852	0.520261	0.239409	0.158128	0.168966	0.499015
ebv-miR-BART15	-0.417241	-0.479803	-0.271921	-0.223645	-0.497044	-0.496059	-0.521675	-0.470936	-0.55468	-0.115271	-0.204926	-0.404433	-0.418227	-0.267488	-0.192118	-0.334483	-0.574384	-0.0133005	-0.247291	-0.271429	-0.164039	-0.33202	-0.42266	-0.523645	-0.381105	0.453695	0.667077	0.255665	0.0896552	0.369458	0.458128
ebv-miR-BART1-5p	-0.315764	-0.237931	-0.397044	-0.156158	-0.288177	-0.450246	-0.281773	-0.479803	-0.318227	-0.212315	-0.269458	-0.284236	-0.368966	-0.254187	-0.324138	-0.424631	-0.458128	-0.178818	-0.422167	-0.36798	-0.224631	-0.24532	-0.495567	-0.436946	-0.271091	0.215764	0.109373	0.0960591	0.127586	0.0896552	0.163547
ebv-miR-BART16	-0.202956	-0.116749	-0.223645	-0.201478	-0.252709	-0.3133	-0.279803	-0.319212	-0.182266	-0.194581	-0.203448	-0.165517	-0.341872	-0.254187	-0.295567	-0.23399	-0.206404	-0.0133005	-0.34335	-0.357635	-0.29064	-0.284236	-0.329557	-0.3	-0.212383	0.062069	-0.0342407	0.0344828	0.0453202	0.214778	0.0921182
ebv-miR-BART17-3p	-0.450246	-0.475369	-0.360099	-0.346798	-0.419212	-0.47931	-0.446798	-0.563547	-0.55468	-0.301478	-0.426601	-0.398522	-0.469951	-0.33399	-0.31133	-0.492118	-0.437931	-0.207882	-0.341872	-0.319704	-0.306404	-0.317241	-0.602463	-0.666995	-0.520228	0.417734	0.538736	0.396059	0.216256	0.450739	0.333498
ebv-miR-BART17-5p	0.152217	0.0916256	-0.0551724	0.176355	0.225616	-0.0128079	0.350246	-0.0305419	0.257143	0.0408867	0.108374	0.139901	0.0862069	0.165517	0.0517241	0.1133	0.0704433	-0.0955665	-0.193103	-0.017734	0.00344828	0.08867	-0.0285714	0.0916256	0.0828812	0.106897	-0.204705	0.0935961	0.189655	-0.0817734	0.124631
ebv-miR-BART18-3p	0.0679803	0.073399	-0.125616	-0.0738916	-0.0793103	-0.0965517	-0.00295567	-0.223645	-0.0610837	-0.055665	-0.0881773	0.0615764	-0.117734	-0.0325123	-0.123153	-0.208867	0.0359606	0.133005	-0.147291	-0.135468	-0.276847	-0.0891626	-0.21133	-0.0970443	-0.0971881	0.334975	0.0586279	0.13399	0.29064	0.299507	0.184729
ebv-miR-BART19-3p	-0.120197	-0.0246305	0.149261	0.249261	0.0157635	-0.102463	-0.0586207	-0.399015	-0.341379	0.0960591	-0.0665025	-0.0182266	-0.0453202	0.1133	0.153695	-0.0950739	-0.0940887	0.271429	0.170443	0.0571429	0.0935961	0.1867	-0.211823	-0.319212	-0.269117	0.366995	0.489469	0.221182	0.164532	0.191133	0.41133
ebv-miR-BART19-5p	-0.48867	-0.402463	-0.264532	-0.0640394	-0.414778	-0.431034	-0.47734	-0.581773	-0.544828	-0.225616	-0.334975	-0.452217	-0.390148	-0.315764	-0.227094	-0.405911	-0.490148	-0.103448	-0.245813	-0.259606	-0.181281	-0.282759	-0.512315	-0.640394	-0.48372	0.401478	0.613622	0.23202	0.132512	0.323645	0.520197
ebv-miR-BART20-5p	-0.418719	-0.459606	-0.299507	-0.100985	-0.314778	-0.348768	-0.413793	-0.59803	-0.408374	-0.289655	-0.352217	-0.450739	-0.370443	-0.324631	-0.216256	-0.464039	-0.372414	-0.233498	-0.330542	-0.26798	-0.284236	-0.294581	-0.571921	-0.483251	-0.43784	0.500985	0.570267	0.465025	0.253202	0.364532	0.612808
ebv-miR-BART21-3p	-0.285222	-0.240394	-0.175862	-0.160591	-0.421675	-0.278325	-0.399507	-0.27734	-0.412315	-0.1133	-0.194089	-0.237438	-0.346798	-0.244335	-0.234483	-0.311823	-0.423153	0.136453	-0.162562	-0.269458	-0.0778325	-0.170936	-0.33202	-0.278325	-0.0851012	0.378818	0.450548	0.171429	0.0990148	0.262562	0.291626
ebv-miR-BART22	-0.594089	-0.402956	-0.542857	-0.435961	-0.683744	-0.614286	-0.698522	-0.600985	-0.637438	-0.470936	-0.570936	-0.580296	-0.650739	-0.595074	-0.602463	-0.640887	-0.687685	-0.269951	-0.458128	-0.585222	-0.477833	-0.497044	-0.712315	-0.737438	-0.552788	0.548276	0.478384	0.428571	0.368473	0.470443	0.395074
ebv-miR-BART2-3p	-0.381773	-0.424631	-0.166502	-0.12266	-0.44532	-0.368966	-0.399015	-0.47734	-0.476847	-0.0866995	-0.184729	-0.374384	-0.284236	-0.223645	-0.112315	-0.299507	-0.47734	-0.0123153	-0.164532	-0.250739	-0.146798	-0.255172	-0.392611	-0.513793	-0.426986	0.359606	0.529376	0.112315	0.0655172	0.106897	0.463547
ebv-miR-BART2-5p	-0.583744	-0.447291	-0.377833	-0.163054	-0.531034	-0.536453	-0.576355	-0.700493	-0.583251	-0.342365	-0.459606	-0.536946	-0.498522	-0.44532	-0.353695	-0.50197	-0.564532	-0.137931	-0.361084	-0.451724	-0.363547	-0.419212	-0.640394	-0.66798	-0.610755	0.368966	0.556719	0.203448	0.115271	0.297537	0.451724
ebv-miR-BART3-3p	-0.413793	-0.424631	-0.254187	-0.1	-0.387685	-0.435468	-0.447291	-0.529064	-0.410837	-0.143842	-0.236946	-0.378818	-0.373399	-0.22069	-0.130049	-0.36798	-0.43399	0.0320197	-0.232512	-0.21133	-0.144335	-0.32069	-0.437931	-0.428571	-0.363839	0.253202	0.599335	0.0502463	-0.0901478	0.233498	0.359606
ebv-miR-BART4-3p	-0.385222	-0.422167	-0.18867	-0.165025	-0.334975	-0.313793	-0.374877	-0.458128	-0.408374	-0.163054	-0.301478	-0.318719	-0.33202	-0.235468	-0.145813	-0.422167	-0.337438	0.0295567	-0.144335	-0.160591	-0.120197	-0.226601	-0.418719	-0.469951	-0.342625	0.231527	0.594901	0.155172	0.0103448	0.322167	0.344828
ebv-miR-BART4-5p	-0.474384	-0.392611	-0.289163	-0.121675	-0.49064	-0.444828	-0.443842	-0.389163	-0.466502	-0.184236	-0.271429	-0.456158	-0.410837	-0.310345	-0.235961	-0.392611	-0.570936	-0.0669951	-0.236453	-0.271921	-0.126601	-0.29803	-0.400985	-0.550739	-0.337198	0.316256	0.525681	0.110837	0.0541872	0.16798	0.426108
ebv-miR-BART5-5p	-0.606897	-0.567488	-0.504926	-0.399507	-0.65665	-0.646798	-0.711823	-0.650246	-0.652709	-0.379803	-0.491133	-0.612315	-0.634975	-0.508867	-0.446305	-0.624631	-0.678325	-0.216749	-0.440887	-0.483251	-0.433005	-0.532512	-0.672414	-0.6867	-0.571782	0.347291	0.519276	0.210837	0.0862069	0.353202	0.317734
ebv-miR-BART6-3p	-0.413793	-0.44532	-0.223153	-0.148276	-0.326601	-0.364039	-0.381281	-0.497044	-0.476355	-0.178818	-0.251724	-0.371921	-0.34532	-0.24532	-0.172414	-0.321675	-0.418227	-0.14532	-0.246798	-0.211823	-0.0985222	-0.226108	-0.469951	-0.548768	-0.384066	0.363054	0.557458	0.329064	0.188177	0.312315	0.525616
ebv-miR-BART6-5p	-0.269951	-0.20197	-0.444335	-0.170443	-0.224631	-0.49064	-0.223153	-0.367488	-0.175369	-0.264039	-0.287192	-0.239409	-0.381281	-0.240887	-0.328571	-0.370936	-0.37931	-0.217241	-0.50936	-0.370443	-0.20936	-0.282266	-0.437931	-0.469458	-0.285397	0.446798	0.239192	0.365517	0.331527	0.326108	0.319704
ebv-miR-BART7-3p	-0.39064	-0.460591	-0.199507	-0.111823	-0.322167	-0.340394	-0.315764	-0.468473	-0.341872	-0.114778	-0.217734	-0.317734	-0.266502	-0.192611	-0.124631	-0.282266	-0.321182	-0.128571	-0.22266	-0.145813	-0.00837438	-0.283744	-0.38867	-0.479803	-0.294771	0.168966	0.543663	0.053202	-0.0167488	0.214778	0.432512
ebv-miR-BART7-5p	-0.355665	-0.401478	-0.117241	-0.091133	-0.263547	-0.214778	-0.204926	-0.405419	-0.335961	-0.127094	-0.206404	-0.248768	-0.159606	-0.161084	-0.0985222	-0.127586	-0.26601	-0.121675	-0.160099	-0.21133	-0.0625616	-0.20936	-0.34532	-0.449261	-0.379132	0.415271	0.656485	0.335468	0.189655	0.247783	0.607882
ebv-miR-BART8-3p	-0.663547	-0.431034	-0.652709	-0.402463	-0.676847	-0.671921	-0.63399	-0.5867	-0.576355	-0.56601	-0.648276	-0.605911	-0.621182	-0.618227	-0.628079	-0.625616	-0.653202	-0.45665	-0.623645	-0.636453	-0.530049	-0.622167	-0.73202	-0.844335	-0.686483	0.560099	0.453258	0.428079	0.374384	0.459606	0.439901
ebv-miR-BART8-5p	-0.370936	-0.311823	-0.181773	0.0320197	-0.385714	-0.344335	-0.436946	-0.525123	-0.542857	-0.139901	-0.300985	-0.367488	-0.296552	-0.242857	-0.14335	-0.261084	-0.336946	-0.037931	-0.144828	-0.227586	-0.270443	-0.255665	-0.447783	-0.565025	-0.537248	0.549261	0.609188	0.336946	0.337931	0.434483	0.723645
ebv-miR-BART9-3p	-0.39803	-0.206404	-0.506404	-0.231034	-0.314778	-0.500985	-0.315271	-0.483744	-0.356158	-0.407882	-0.451232	-0.353202	-0.421182	-0.378325	-0.464532	-0.42266	-0.392118	-0.336946	-0.531034	-0.447291	-0.427094	-0.389655	-0.570936	-0.6	-0.540208	0.380296	0.136963	0.342365	0.346798	0.369458	0.245813
ebv-miR-BART9-5p	-0.574384	-0.428079	-0.493596	-0.262562	-0.566995	-0.596059	-0.525123	-0.517241	-0.490148	-0.449261	-0.503448	-0.499507	-0.519704	-0.483744	-0.464532	-0.405419	-0.568473	-0.335961	-0.563054	-0.574877	-0.372414	-0.519704	-0.59064	-0.727094	-0.577948	0.603941	0.547851	0.455665	0.376355	0.436946	0.569458
ebv-miR-BHRF1-1	-0.116313	-0.0108428	0.112371	0.0803352	0.127649	0.161656	0.043864	-0.149335	-0.0359783	0.043864	-0.0502711	0.0241498	0.214391	-0.00197141	0.0724495	-0.0113356	0.105964	0.0827994	0.20897	0.0537211	0.156235	0.0990636	-0.0359783	-0.0694924	-0.228529	0.0137999	0.349723	0.0399211	-0.113849	-0.0813209	0.0754066
ebv-miR-BHRF1-2-3p	-0.086206	0.0711875	0.0165203	0.285051	-0.0273336	0.145379	-0.100023	-0.434334	-0.307578	0.0345425	-0.039048	-0.0726894	0.197643	-0.112038	-0.0327403	-0.12195	-0.0441543	0.0492606	0.0801986	-0.044755	-0.0450554	0.0612754	-0.257717	-0.145078	-0.256895	0.172112	0.158014	-0.0732901	0.0549676	-0.0708872	0.323798
ebv-miR-BHRF1-2-5p	-0.246003	-0.375161	-0.10603	-0.218969	-0.216566	-0.167306	-0.255014	-0.370055	-0.265527	-0.0753927	-0.166705	-0.269131	-0.170309	-0.156192	-0.0738909	-0.229182	-0.206955	-0.0874075	-0.0279344	-0.118646	-0.137269	-0.207555	-0.318692	-0.350831	-0.301867	0.205453	0.474642	0.25171	0.0354436	0.188332	0.498914
p-Values of Correlations
EBV miRNA	CD96	CTLA4	LAG3	PD1	TIGIT	TIM3	BTLA	CD19	CD20	CD3D	CD3E	CD3G	CD4	CD8A	CD8B	FOXP3	CD137	GZMA	GZMB	GZMH	GZMK	PRF1	Lymphocyte Infiltration	Leukocyte Fraction	Stromal Fraction	Proliferation	Wound Healing	AURKA	MKI67	PCNA	PLK1
ebv-miR-BART10-3p	8.57602e-05	0.0186622	0.0100118	0.186854	0.000771802	0.00138878	9.46018e-05	0.000122268	9.74624e-06	0.0117199	0.00185423	0.00031846	0.00239607	0.00397958	0.0206841	0.00183331	0.000853843	0.0852626	0.037977	0.0132111	0.00966213	0.00875291	4.41119e-05	7.03656e-07	4.32073e-07	0.000462768	0.000226295	0.0122354	0.0390518	0.0147341	0.00275893
ebv-miR-BART11-3p	0.831231	0.71652	0.71272	0.255427	0.887042	0.915164	0.54984	0.222825	0.373911	0.85706	0.967632	0.835194	0.678834	0.801641	0.563594	0.843132	0.634599	0.396597	0.839161	0.985836	0.815419	0.733699	0.424527	0.336084	0.0850241	0.0770692	0.115675	0.618313	0.24673	0.536244	0.0673803
ebv-miR-BART11-5p	0.405302	0.749076	0.0827868	0.543022	0.249968	0.0258476	0.605767	0.0973845	0.154362	0.399486	0.324437	0.441179	0.145233	0.385158	0.194067	0.376705	0.266578	0.441179	0.0427138	0.120844	0.0789403	0.209067	0.0653163	0.0185137	0.0206381	0.037977	0.687215	0.233019	0.0756883	0.0837705	0.313042
ebv-miR-BART12	0.805572	0.216856	0.433567	0.96561	0.475518	0.274569	0.529506	0.112603	0.0404293	0.174685	0.385158	0.93935	0.52448	0.421537	0.320611	0.745223	0.282712	0.0601796	0.690066	0.91114	0.409694	0.776211	0.618313	0.338706	0.818114	0.556698	0.0129763	0.516154	0.303125	0.799678	0.400936
ebv-miR-BART13-3p	0.167162	0.235094	0.00932273	0.194067	0.143014	0.00393917	0.275723	0.0550068	0.224839	0.119548	0.143014	0.157494	0.0160026	0.181568	0.04953	0.0677991	0.0377121	0.212937	0.00212196	0.0334305	0.0794135	0.106554	0.0153575	0.0245141	0.120919	0.04791	0.462034	0.175535	0.260964	0.132978	0.669526
ebv-miR-BART13-5p	0.486726	0.340021	0.0276484	0.014014	0.0822983	0.147478	0.231985	0.094104	0.567057	0.111373	0.140818	0.239282	0.159077	0.0320165	0.0109329	0.0617253	0.231985	0.108342	0.0164003	0.0114194	0.00161626	0.0575476	0.0313279	0.0245141	0.118976	0.172993	0.76355	0.264323	0.107147	0.156707	0.405302
ebv-miR-BART1-3p	0.336084	0.52448	0.791836	0.929265	0.455062	0.358764	0.448863	0.0498592	0.0661359	0.869032	0.727958	0.710823	0.35605	0.901088	0.701361	0.383741	0.600423	0.146727	0.811477	0.87103	0.498068	0.823316	0.114467	0.25874	0.261916	0.436603	0.0356208	0.849096	0.823316	0.621917	0.582757
ebv-miR-BART14-3p	0.0108377	0.0272397	0.0264369	0.364229	0.0078443	9.61516e-05	0.0149809	0.0324824	0.0317857	0.233019	0.198672	0.0137805	0.00247593	0.164707	0.233019	0.0454057	0.000218605	0.618313	0.0129888	0.0694946	0.382328	0.0457129	0.0203618	0.00656891	0.0520089	0.229928	0.0696722	0.809507	0.588033	0.52448	0.629151
ebv-miR-BART14-5p	0.0282709	0.0984969	0.399486	0.893058	0.117623	0.0780004	0.114467	0.0183661	0.0107432	0.467594	0.292206	0.0775337	0.211965	0.281539	0.493191	0.444244	0.0291185	0.710823	0.266578	0.156707	0.548132	0.349317	0.0571791	0.00393917	0.0107999	0.0272397	0.00381496	0.210996	0.412637	0.380917	0.00585765
ebv-miR-BART15	0.0243283	0.00844068	0.153586	0.243519	0.00608708	0.00620463	0.00370403	0.00992343	0.00179206	0.551551	0.286249	0.0295499	0.0239601	0.160671	0.318076	0.0761465	0.00111996	0.945405	0.1959	0.154362	0.395156	0.0784693	0.0223591	0.00355404	0.0413754	0.0134364	7.74464e-05	0.180698	0.64372	0.0485529	0.0124468
ebv-miR-BART1-5p	0.0951881	0.213912	0.0329537	0.418558	0.129522	0.0142507	0.138648	0.00844068	0.0924954	0.268845	0.157494	0.135084	0.0488769	0.183319	0.0862686	0.0216762	0.0124468	0.353348	0.0225325	0.04953	0.241395	0.199602	0.00626413	0.0177856	0.154896	0.260964	0.572222	0.620114	0.50954	0.64372	0.396597
ebv-miR-BART16	0.291008	0.546426	0.243519	0.29461	0.185966	0.0979395	0.141547	0.0914347	0.343987	0.311792	0.289814	0.390853	0.0694946	0.183319	0.119548	0.221823	0.282712	0.945405	0.06822	0.0568125	0.126132	0.135084	0.080846	0.113843	0.268689	0.749076	0.860033	0.859053	0.815419	0.2632	0.634599
ebv-miR-BART17-3p	0.0142507	0.00915683	0.0550068	0.0653163	0.0235964	0.00851784	0.0151056	0.00145561	0.00179206	0.111987	0.0210106	0.0322488	0.0101009	0.0766068	0.100183	0.00669429	0.0175011	0.279203	0.0694946	0.0909077	0.105962	0.0935655	0.00054352	7.76615e-05	0.00381763	0.0241436	0.00256823	0.0334305	0.25985	0.0141319	0.0770692
ebv-miR-BART17-5p	0.430542	0.636419	0.776211	0.360126	0.239282	0.947425	0.0625097	0.875028	0.178103	0.833212	0.575756	0.469174	0.656575	0.390853	0.789878	0.558418	0.71652	0.621917	0.315553	0.927249	0.985836	0.647383	0.883034	0.636419	0.669064	0.581003	0.28678	0.629151	0.324437	0.673244	0.519476
ebv-miR-BART18-3p	0.726048	0.705141	0.516154	0.70325	0.682571	0.618313	0.987859	0.243519	0.752936	0.774264	0.649217	0.751005	0.543022	0.867034	0.52448	0.27688	0.853076	0.491571	0.445781	0.48351	0.145979	0.64555	0.271125	0.616514	0.61599	0.0756883	0.762581	0.488338	0.126132	0.114467	0.337393
ebv-miR-BART19-3p	0.534556	0.89908	0.439651	0.192246	0.935315	0.596872	0.762609	0.0320165	0.0699236	0.620114	0.731784	0.925234	0.815419	0.558418	0.426026	0.623723	0.62734	0.154362	0.376705	0.768431	0.629151	0.332174	0.269984	0.0914347	0.15804	0.05019	0.00704152	0.248886	0.393719	0.320611	0.0266358
ebv-miR-BART19-5p	0.00714922	0.0304284	0.165523	0.741376	0.025269	0.0195742	0.00883247	0.000931778	0.00224299	0.239282	0.0756883	0.0137805	0.0364095	0.0951881	0.236137	0.0289047	0.00695114	0.593329	0.198672	0.173837	0.346646	0.137214	0.00449281	0.000182712	0.00784775	0.0308755	0.000400117	0.225851	0.493191	0.086775	0.00382005
ebv-miR-BART20-5p	0.0237777	0.0121308	0.114467	0.602202	0.0962815	0.0637008	0.0256536	0.000611952	0.0278547	0.12748	0.0609486	0.0141319	0.04791	0.0857645	0.25985	0.0112227	0.0466445	0.222825	0.0798888	0.159873	0.135084	0.120844	0.00118965	0.00791685	0.0175273	0.0056356	0.00123854	0.0110288	0.185081	0.0518704	0.000409322
ebv-miR-BART21-3p	0.133678	0.209067	0.361491	0.405302	0.022707	0.143751	0.0317857	0.145233	0.0262393	0.558418	0.313042	0.21489	0.0653163	0.201471	0.220823	0.0996189	0.0221867	0.480305	0.399486	0.157494	0.688189	0.375306	0.0784693	0.143751	0.660717	0.0427138	0.0141778	0.373911	0.60934	0.168814	0.124794
ebv-miR-BART22	0.000679003	0.0302068	0.00234407	0.018074	4.33383e-05	0.000392756	2.50838e-05	0.000565544	0.000199947	0.00992343	0.00121857	0.000967034	0.000132277	0.000661664	0.00054352	0.000179971	3.75732e-05	0.156707	0.0124468	0.000853843	0.00875291	0.00608708	1.46141e-05	5.02454e-06	0.00187198	0.00207514	0.00866455	0.0203618	0.0492026	0.0100118	0.0339129
ebv-miR-BART2-3p	0.040991	0.0216762	0.387999	0.526153	0.0154848	0.0488769	0.0320165	0.00883247	0.00891264	0.654732	0.337393	0.0454057	0.135084	0.243519	0.561866	0.114467	0.00883247	0.949444	0.393719	0.189537	0.447321	0.181568	0.0351434	0.00435948	0.0208825	0.0553642	0.00314707	0.561866	0.735616	0.581003	0.0113207
ebv-miR-BART2-5p	0.000886517	0.0149809	0.0433007	0.39804	0.003037	0.0027002	0.0010668	2.32633e-05	0.000897648	0.0690677	0.0121308	0.00267124	0.00591431	0.0154848	0.0597979	0.00552729	0.00142186	0.475518	0.0542972	0.0138968	0.0525549	0.0235964	0.000182712	7.51174e-05	0.000433348	0.0488769	0.00170925	0.289814	0.551551	0.116987	0.0138968
ebv-miR-BART3-3p	0.0256536	0.0216762	0.183319	0.605767	0.0377121	0.0182196	0.0149809	0.00316811	0.0268359	0.456619	0.215872	0.0427138	0.0460218	0.249968	0.501332	0.04953	0.0186622	0.869032	0.224839	0.271125	0.455062	0.0898608	0.0175011	0.0203618	0.0523515	0.185081	0.00059106	0.795754	0.641892	0.222825	0.0553642
ebv-miR-BART4-3p	0.0390518	0.0225325	0.327004	0.392285	0.0756883	0.0973845	0.0451001	0.0124468	0.0278547	0.39804	0.111987	0.0919639	0.0784693	0.218833	0.450409	0.0225325	0.0734294	0.87903	0.455062	0.405302	0.534556	0.237182	0.0237777	0.0101009	0.0688428	0.226866	0.000664681	0.421537	0.957525	0.0883077	0.0669635
ebv-miR-BART4-5p	0.00932273	0.0351434	0.128158	0.529506	0.00688616	0.0156129	0.0158718	0.0369262	0.0107432	0.338706	0.154362	0.0128789	0.0268359	0.10132	0.217843	0.0351434	0.00121857	0.72987	0.216856	0.153586	0.512842	0.116353	0.031101	0.001962	0.0736474	0.0946449	0.00340461	0.567057	0.78011	0.383741	0.0211754
ebv-miR-BART5-5p	0.000481898	0.00132464	0.00521291	0.0317857	0.000109386	0.000149808	1.49066e-05	0.000134364	0.000124214	0.0421332	0.00682169	0.000414979	0.000215393	0.00481751	0.0152311	0.000292405	5.25528e-05	0.25874	0.01667	0.00791685	0.0189622	0.00294175	6.45635e-05	3.89462e-05	0.00119371	0.0649095	0.00389394	0.27227	0.656575	0.0601796	0.0930293
ebv-miR-BART6-3p	0.0256536	0.0154848	0.244586	0.44271	0.0837705	0.0522118	0.0412742	0.00608708	0.00899342	0.353348	0.187746	0.0469584	0.0665487	0.199602	0.37113	0.0888231	0.0239601	0.451957	0.196821	0.269984	0.611131	0.23823	0.0101009	0.00205207	0.0396936	0.0528998	0.00168007	0.0813279	0.328292	0.0990567	0.00340928
ebv-miR-BART6-5p	0.156707	0.293406	0.0157419	0.376705	0.241395	0.00688616	0.244586	0.0498592	0.362858	0.166341	0.130897	0.210996	0.0412742	0.208107	0.081812	0.0475911	0.0424227	0.257632	0.00476994	0.04791	0.275723	0.13793	0.0175011	0.0101906	0.133428	0.0151056	0.211422	0.051193	0.0789403	0.0842656	0.0909077
ebv-miR-BART7-3p	0.0361534	0.0119239	0.299457	0.563594	0.0883077	0.0707876	0.0951881	0.0103721	0.0694946	0.553264	0.256528	0.0930293	0.162277	0.316813	0.519476	0.13793	0.0893408	0.506249	0.245657	0.450409	0.96561	0.135792	0.0371867	0.00844068	0.120594	0.380917	0.00230227	0.784013	0.931281	0.2632	0.0191137
ebv-miR-BART7-5p	0.0582902	0.0308755	0.544723	0.638241	0.167162	0.2632	0.286249	0.0291185	0.0747784	0.51119	0.282712	0.193155	0.408227	0.403843	0.611131	0.50954	0.163084	0.529506	0.406763	0.271125	0.747149	0.275723	0.0665487	0.0144907	0.0425278	0.0250786	0.000109975	0.0752323	0.324437	0.194982	0.000469069
ebv-miR-BART8-3p	8.71806e-05	0.0195742	0.000124214	0.0304284	5.53517e-05	6.5667e-05	0.00022186	0.000822226	0.0010668	0.0013725	0.000143006	0.000495034	0.000322996	0.000351428	0.000264398	0.000284147	0.000122268	0.0127697	0.000300873	0.000206004	0.00310196	0.000313981	6.38839e-06	8.57612e-09	3.92536e-05	0.00157929	0.0135374	0.0205225	0.0454057	0.0121308	0.0169433
ebv-miR-BART8-5p	0.0475911	0.0996189	0.345315	0.869032	0.0387808	0.0673803	0.0177856	0.00344499	0.00234407	0.469174	0.112603	0.0498592	0.118262	0.204297	0.458178	0.171313	0.0738769	0.845119	0.453508	0.235094	0.155922	0.180698	0.0148571	0.00140524	0.00265363	0.00202923	0.00045252	0.0738769	0.0729839	0.0185137	9.15824e-06
ebv-miR-BART9-3p	0.0324824	0.282712	0.00506151	0.227884	0.0962815	0.0056356	0.0957336	0.0078443	0.057918	0.0280621	0.014014	0.0601796	0.0228827	0.0430065	0.0111254	0.0223591	0.0353937	0.0738769	0.003037	0.0149809	0.0208468	0.0366671	0.00121857	0.000580658	0.00248616	0.0418453	0.478652	0.0690677	0.0653163	0.0485529	0.198672
ebv-miR-BART9-5p	0.00111996	0.0205225	0.00650697	0.168814	0.00134043	0.000644714	0.00344499	0.00406146	0.00695114	0.0144907	0.00536814	0.00580145	0.00385941	0.0078443	0.0111254	0.0291185	0.00129354	0.0747784	0.00147275	0.00110646	0.0466445	0.00385941	0.000742863	7.90836e-06	0.00102542	0.000522253	0.00209523	0.0129888	0.0441931	0.0177856	0.00126308
ebv-miR-BHRF1-1	0.547933	0.955483	0.561672	0.678684	0.50933	0.402153	0.821254	0.439423	0.853004	0.821254	0.795656	0.90104	0.264082	0.991902	0.70879	0.953461	0.584327	0.669372	0.276638	0.781956	0.418326	0.609163	0.853004	0.720194	0.233107	0.943359	0.0629296	0.837098	0.556502	0.674954	0.697447
ebv-miR-BHRF1-2-3p	0.656578	0.713649	0.932216	0.133921	0.88807	0.451773	0.605683	0.0185584	0.104563	0.858811	0.840615	0.707867	0.304088	0.562839	0.86611	0.528569	0.82009	0.79968	0.679202	0.817682	0.816479	0.752185	0.177102	0.452718	0.178536	0.371981	0.412979	0.705559	0.777021	0.714807	0.0866176
ebv-miR-BHRF1-2-5p	0.198315	0.0449243	0.584089	0.253773	0.259151	0.385681	0.18185	0.0481626	0.163879	0.6975	0.387414	0.158018	0.377085	0.418455	0.703253	0.231739	0.281402	0.652088	0.885625	0.53988	0.47766	0.279976	0.0919933	0.0620429	0.111502	0.284985	0.00927907	0.187772	0.855166	0.327888	0.00586925
