# Supplementary material for: Tumor-Infiltrating T Cells in EBV-Associated Gastric Carcinomas Exhibit High Levels of Multiple Markers of Activation, Effector Gene Expression, and Exhaustion
Source: Viruses. 2023 Jan 7;15(1):176. doi: 10.3390/v15010176 (PMC9860965; doi:10.3390/v15010176)
Supplement: Supplementary file 1 [file viruses-15-00176-s001.zip › Table S2-Correlations-EBV_mRNA.xlsx]

## Sheet: Table S2
Table S2: Spearman's Correlation Analysis of EBV mRNA Expression and Selected Immune Features/Genes
Spearman's Rho Values
EBV mRNA	CD96	CTLA4	LAG3	PD1	TIGIT	TIM3	BTLA	CD19	CD20	CD3D	CD3E	CD3G	CD4	CD8A	CD8B	FOXP3	CD137	GZMA	GZMB	GZMH	GZMK	PRF1	Lymphocyte Infiltration	Leukocyte Fraction	Stromal Fraction	Proliferation	Wound Healing	AURKA	MKI67	PCNA	PLK1
A73	0.119316	0.255385	-0.0919658	0.0331624	0.150769	-0.0994872	0.0953846	-0.179487	0.00581197	-0.0495726	-0.129573	0.0379487	-0.0892308	0.0482051	-0.10359	-0.215043	0.149402	-0.100171	-0.0564103	0.0529915	-0.248547	0.122735	-0.210256	-0.239658	-0.230743	0.245812	-0.26906	0.231453	0.474188	0.230085	0.0769231
BALF3	-0.197949	-0.0974359	-0.248547	-0.18906	-0.0953846	-0.124786	-0.0810256	-0.0126496	0.158291	-0.385299	-0.323077	-0.254701	-0.271111	-0.29094	-0.331282	-0.228034	-0.19453	-0.288889	-0.289573	-0.27453	-0.33265	-0.188376	-0.20547	-0.195897	-0.0910648	-0.160342	-0.261538	0.208205	-0.00376068	0.0892308	-0.054359
BALF4	0.184274	0.27453	-0.0892308	-0.0851282	0.195214	0.0502564	0.167863	0.0263248	0.13641	-0.224615	-0.169231	0.169231	-0.0605128	-0.0283761	-0.195897	-0.165812	0.167179	-0.126154	-0.245812	-0.158291	-0.0536752	0.0707692	-0.149402	0.022906	0.214653	0.277265	-0.301197	0.375043	0.523419	0.137094	0.145983
BALF5	0.267692	0.475556	0.0188034	0.229402	0.36	0.126154	0.210256	0.0632479	0.14188	-0.176068	-0.139829	0.225299	0.0707692	0.0625641	-0.0899145	0.0358974	0.279316	-0.0721368	-0.117265	-0.109744	-0.202051	0.154872	0.00786325	0.0940171	0.102362	0.247863	-0.481709	0.394872	0.571282	0.177436	0.206154
BARF0	-0.14735	0.200684	-0.294359	-0.0591453	-0.0933333	-0.246496	-0.109744	0.0379487	0.0495726	-0.345641	-0.219145	-0.288889	-0.295726	-0.346325	-0.405128	-0.240342	-0.163077	-0.283419	-0.293675	-0.158974	-0.223248	-0.107009	-0.151453	-0.238974	-0.106128	0.153504	-0.327863	0.238974	0.321709	0.223248	-0.04
BILF1	0.0912821	0.145983	0.110427	0.154872	0.169231	0.155556	0.153504	0.174701	0.234188	-0.112479	-0.148034	0.152821	0.0406838	0.11453	0.100171	0.00034188	0.342222	0.0379487	-0.0311111	0.0776068	0.0823932	0.0441026	0.0174359	0.279316	0.206094	-0.00991453	-0.223248	0.0796581	0.199316	0.00923077	0.088547
EBNA-1	0.240342	0.486496	0.0639316	0.388034	0.320342	0.275214	0.165128	0.111795	0.100171	-0.11453	-0.0434188	0.193846	0.240342	0.0974359	0.0393162	0.163077	0.416752	-0.0851282	0.0796581	0.191795	-0.115897	0.168547	0.135726	0.20547	-0.0263609	0.340171	-0.173333	0.286154	0.463932	0.299829	0.100855
LF1	0.0324786	0.222564	-0.00854701	0.210256	0.148034	0.109744	0.162393	0.293675	0.356581	-0.232821	-0.158974	0.10906	0.0899145	-0.0304274	-0.0482051	0.131624	0.333333	-0.107692	-0.226667	-0.0666667	0.071453	-0.10906	0.139829	0.283419	0.197193	-0.0598291	-0.312821	-0.0625641	0.122735	-0.0345299	-0.00307692
LF2	0.292308	0.319658	0.111111	0.101538	0.446838	0.178803	0.353846	0.0707692	0.164444	-0.0147009	0.0112821	0.377094	0.166496	0.347009	0.144615	0.123419	0.474872	-0.0694017	-0.0249573	0.255385	0.0953846	0.221197	0.00239316	0.175385	0.0896954	0.316923	-0.163077	0.357949	0.521368	0.241026	0.0899145
LMP2B	0.156923	-0.100171	-0.204103	-0.145983	0.150085	0.0475214	0.0475214	0.0495726	0.339487	-0.0625641	-0.0468376	0.0707692	0.0584615	-0.00512821	-0.0789744	-0.102222	0.141197	-0.184957	-0.18359	0.0263248	-0.0598291	-0.10906	0.0393162	0.182906	0.219103	-0.223932	-0.106325	0.0112821	-0.286838	0.115897	-0.223932
RPMS1	0.34359	0.377094	0.022906	0.117265	0.454359	0.137094	0.37641	0.0529915	0.176752	0.00307692	0.00854701	0.385299	0.158291	0.30735	0.0646154	0.0605128	0.409915	-0.0694017	-0.0967521	0.14735	0.0352137	0.20547	-0.0133333	0.10906	0.144129	0.331282	-0.249231	0.36547	0.563077	0.228718	0.198632
BALF2	0.218462	0.156239	-0.115214	0.111795	0.299145	0.165812	0.204786	0.150085	0.401709	-0.132991	-0.0748718	0.141197	0.117265	0.0659829	-0.0789744	0.0564103	0.250598	-0.26359	-0.162393	0.0174359	-0.085812	0.0324786	0.0871795	0.312137	0.338925	-0.145299	-0.36547	0.0591453	0.0345299	0.0263248	-0.0687179
EBER1	-0.318974	-0.548034	-0.100171	-0.180855	-0.400342	-0.167179	-0.326496	-0.0406838	-0.122735	0.025641	0.0352137	-0.369573	-0.118632	-0.234872	-0.0311111	0.0680342	-0.367521	-0.0605128	-0.0447863	-0.162393	-0.0810256	-0.375726	0.0488889	-0.0468376	-0.125984	-0.386667	0.295726	-0.421538	-0.650598	-0.225983	-0.0919658
LMP-1	0.121368	0.10359	0.0488889	-0.00102564	0.126154	0.333333	0.0611966	0.0434188	0.288889	-0.0461538	0.00102564	0.0864957	0.154872	-0.0598291	-0.0789744	-0.122051	0.215043	0.0167521	0.159658	0.185641	0.0789744	0.117265	0.0338462	0.294359	0.253338	-0.111111	-0.0201709	0.0803419	-0.100855	0.145983	-0.165812
BNRF1	-0.195347	-0.222716	-0.274718	-0.173452	-0.0817653	-0.124188	-0.237769	-0.142662	0.0769757	-0.204926	-0.0940814	-0.201505	-0.178926	-0.199453	-0.193979	-0.254191	-0.17961	-0.212453	-0.269928	-0.0831338	0.011974	-0.217927	-0.154294	0.0790284	0.0746831	-0.12624	0.136504	0.00307903	-0.339035	0.0126582	-0.244612
BALF1	0.0266633	-0.180244	-0.200153	-0.165313	0.0892333	-0.114119	-0.0138649	0.124073	0.315339	-0.0117319	0.0757239	0.0131539	-0.0238193	-0.0543932	-0.0934995	0.0679027	-0.0110209	-0.237837	-0.285476	-0.0849672	0.0842562	-0.204419	0.119807	0.131184	0.218227	-0.30254	-0.015998	-0.187354	-0.33027	-0.0700357	-0.188065
BARF1	0.129762	0.0693247	-0.0899444	-0.0323515	0.23997	0.0942105	0.0920774	0.110564	0.235704	-0.00391062	0.141849	0.0437279	0.0927885	-0.0287964	-0.109853	0.140427	0.0963436	-0.247791	-0.10061	0.0743019	0.0380397	0.00675472	0.126207	0.152514	0.123531	-0.210818	-0.1774	-0.124073	-0.147537	-0.0387507	-0.276943
LMP2A	-0.178111	-0.495227	-0.327426	-0.37222	-0.150381	-0.278365	-0.124784	-0.262012	0.0245303	-0.176689	-0.121229	-0.215084	-0.289742	-0.10772	-0.168157	-0.220062	-0.266989	-0.339513	-0.377909	-0.137583	-0.175267	-0.299696	-0.283343	-0.201575	-0.0434318	0.0572373	0.323871	0.278365	-0.122651	0.278365	0.108431
EBER2	-0.0889026	-0.0698263	-0.326816	-0.446313	-0.265268	-0.176365	-0.272107	0.0388724	-0.163048	-0.158729	-0.162328	-0.10258	-0.195442	-0.296582	-0.414639	-0.174566	-0.274986	-0.142892	-0.106899	-0.260949	-0.247631	-0.231435	-0.0421117	-0.0363529	0.0338797	0.0525497	0.15513	0.0709061	-0.0946614	0.200841	-0.35849
p-Value of Correlations
EBV mRNA	CD96	CTLA4	LAG3	PD1	TIGIT	TIM3	BTLA	CD19	CD20	CD3D	CD3E	CD3G	CD4	CD8A	CD8B	FOXP3	CD137	GZMA	GZMB	GZMH	GZMK	PRF1	Lymphocyte Infiltration	Leukocyte Fraction	Stromal Fraction	Proliferation	Wound Healing	AURKA	MKI67	PCNA	PLK1
A73	0.561541	0.207968	0.655004	0.872233	0.462227	0.628712	0.643001	0.380295	0.97752	0.809952	0.528127	0.853974	0.664667	0.815105	0.614552	0.291432	0.466344	0.626343	0.784309	0.797105	0.220823	0.550297	0.302561	0.238317	0.256758	0.226112	0.183804	0.255257	0.0143905	0.258154	0.708779
BALF3	0.332375	0.635841	0.220823	0.354972	0.643001	0.543601	0.693965	0.951096	0.439925	0.0519164	0.107427	0.20923	0.180355	0.149314	0.0982904	0.262541	0.340961	0.152335	0.151323	0.174707	0.096826	0.356747	0.313951	0.337511	0.658181	0.433945	0.196841	0.307411	0.985453	0.664667	0.79198
BALF4	0.367506	0.174707	0.664667	0.679259	0.339233	0.807379	0.412397	0.898425	0.506391	0.269957	0.408544	0.408544	0.769025	0.890555	0.337511	0.418214	0.414331	0.539159	0.226112	0.439925	0.794541	0.731194	0.466344	0.911562	0.292329	0.170278	0.13485	0.0590431	0.00606892	0.504242	0.476721
BALF5	0.186128	0.0140723	0.927356	0.259611	0.0708423	0.539159	0.302561	0.758883	0.489326	0.389584	0.495692	0.268463	0.731194	0.761415	0.662246	0.861791	0.167009	0.726194	0.568336	0.593563	0.322246	0.44999	0.969589	0.647792	0.618775	0.222138	0.0127114	0.0458897	0.00230083	0.385853	0.312308
BARF0	0.472556	0.325601	0.144375	0.774111	0.650192	0.224782	0.593563	0.853974	0.809952	0.0837169	0.282101	0.152335	0.142432	0.0830662	0.0400589	0.23694	0.42604	0.160603	0.145353	0.437927	0.272961	0.602853	0.460176	0.2397	0.605857	0.45405	0.102024	0.2397	0.109009	0.272961	0.84617
BILF1	0.657415	0.476721	0.59125	0.44999	0.408544	0.447967	0.45405	0.393335	0.249526	0.584334	0.470481	0.456087	0.843572	0.577454	0.626343	0.998677	0.0870281	0.853974	0.880078	0.706303	0.689051	0.830607	0.932627	0.167009	0.312452	0.961661	0.272961	0.698891	0.328978	0.964304	0.667091
EBNA-1	0.23694	0.0117299	0.756353	0.0501347	0.110608	0.173592	0.420163	0.586635	0.626343	0.577454	0.833196	0.342694	0.23694	0.635841	0.84877	0.42604	0.0341783	0.679259	0.698891	0.347925	0.572887	0.410468	0.508545	0.313951	0.898287	0.0890618	0.397107	0.15643	0.016971	0.136717	0.623977
LF1	0.874846	0.274471	0.966946	0.302561	0.470481	0.593563	0.428009	0.145353	0.07376	0.252381	0.437927	0.59588	0.662246	0.882696	0.815105	0.52156	0.0960999	0.600525	0.265491	0.746259	0.728692	0.59588	0.495692	0.160603	0.334262	0.771567	0.119714	0.761415	0.550297	0.867009	0.988098
LF2	0.147324	0.111414	0.588941	0.621615	0.0221082	0.382142	0.0761597	0.731194	0.422117	0.943177	0.956378	0.0575603	0.41627	0.0824194	0.480904	0.548061	0.0142306	0.736205	0.903677	0.207968	0.643001	0.277507	0.990743	0.391457	0.663022	0.114681	0.42604	0.0725821	0.00630722	0.235568	0.662246
LMP2B	0.443936	0.626343	0.317253	0.476721	0.464283	0.817684	0.817684	0.809952	0.0897476	0.761415	0.820265	0.731194	0.776657	0.980164	0.701359	0.619257	0.491444	0.3657	0.369318	0.898425	0.771567	0.59588	0.84877	0.371134	0.282195	0.271456	0.605186	0.956378	0.155399	0.572887	0.271456
RPMS1	0.085692	0.0575603	0.911562	0.568336	0.0197108	0.504242	0.0580513	0.797105	0.387716	0.988098	0.966946	0.0519164	0.439925	0.126673	0.753826	0.769025	0.0375472	0.736205	0.638224	0.472556	0.864399	0.313951	0.948456	0.59588	0.482397	0.0982904	0.219514	0.0663591	0.00274508	0.261073	0.330674
BALF2	0.283643	0.445949	0.575169	0.586635	0.137658	0.418214	0.3156	0.464283	0.0419332	0.517204	0.716226	0.491444	0.568336	0.748779	0.701359	0.784309	0.216912	0.193224	0.428009	0.932627	0.676819	0.874846	0.671949	0.120568	0.0903141	0.47881	0.0663591	0.774111	0.867009	0.898425	0.738715
EBER1	0.112224	0.00375112	0.626343	0.376615	0.0427021	0.414331	0.103546	0.843572	0.550297	0.901051	0.864399	0.0631426	0.563802	0.248106	0.880078	0.741227	0.0647354	0.769025	0.828018	0.428009	0.693965	0.0585456	0.812527	0.820265	0.539708	0.0510195	0.142432	0.0319672	0.00031996	0.266975	0.655004
LMP-1	0.554782	0.614552	0.812527	0.996033	0.539159	0.0960999	0.766486	0.833196	0.152335	0.822847	0.996033	0.674382	0.44999	0.771567	0.701359	0.552538	0.291432	0.935264	0.435933	0.363899	0.701359	0.568336	0.86962	0.144375	0.211761	0.588941	0.922088	0.696427	0.623977	0.476721	0.418214
BNRF1	0.338896	0.274134	0.1744	0.396779	0.691305	0.545552	0.242149	0.486913	0.708589	0.315261	0.647566	0.323583	0.381811	0.32864	0.342357	0.210175	0.379963	0.297421	0.182338	0.686394	0.953705	0.284852	0.451704	0.701164	0.716912	0.538879	0.506098	0.98809	0.090203	0.951063	0.228459
BALF1	0.897126	0.378255	0.32691	0.419636	0.664658	0.578829	0.946404	0.545924	0.116606	0.95464	0.713129	0.949149	0.908051	0.791852	0.649609	0.74171	0.957387	0.242011	0.157458	0.679834	0.682376	0.316487	0.559919	0.522966	0.284173	0.133033	0.938173	0.359409	0.0993848	0.733881	0.357555
BARF1	0.52752	0.736488	0.662141	0.875332	0.237688	0.647113	0.654611	0.590788	0.246386	0.984873	0.489423	0.832025	0.652108	0.888944	0.593192	0.493832	0.63965	0.222276	0.624824	0.718299	0.853627	0.973875	0.538988	0.457001	0.547693	0.301241	0.38595	0.545924	0.471989	0.850921	0.170795
LMP2A	0.384018	0.0101013	0.102509	0.0611317	0.463393	0.168519	0.543607	0.196002	0.905318	0.387888	0.555236	0.291337	0.151074	0.600431	0.411568	0.280043	0.187332	0.0897213	0.0569796	0.502709	0.391779	0.1369	0.160721	0.323413	0.833147	0.781221	0.106516	0.168519	0.550571	0.168519	0.598014
EBER2	0.66583	0.734648	0.103188	0.0222841	0.190299	0.388771	0.178697	0.850458	0.426123	0.438644	0.428196	0.618025	0.338658	0.141227	0.0351927	0.393707	0.173963	0.486202	0.603227	0.197889	0.222584	0.255296	0.838152	0.860054	0.869492	0.798762	0.449227	0.730693	0.645533	0.325215	0.0721201
