# Supplementary material for: Tumor-Infiltrating T Cells in EBV-Associated Gastric Carcinomas Exhibit High Levels of Multiple Markers of Activation, Effector Gene Expression, and Exhaustion
Source: Viruses. 2023 Jan 7;15(1):176. doi: 10.3390/v15010176 (PMC9860965; doi:10.3390/v15010176)
Supplement: Supplementary file 1 [file viruses-15-00176-s001.zip › Table S3-Average Expression of EBV Encoded miRNAs.xlsx]

## Sheet: Table S3
Table S3: Ranked Average Expression of EBV Encoded miRNAs
All 30 EBVaGC samples			Only the 25 EBVaGC samples used for pathology correlations
EBV miRNA	Expression level		EBV miRNA	Expression level
ebv-miR-BART10-3p	123532		ebv-miR-BART10-3p	124181
ebv-miR-BART7-3p	81013.5		ebv-miR-BART7-3p	80044.7
ebv-miR-BART6-3p	71231.3		ebv-miR-BART6-3p	71801.3
ebv-miR-BART22	57049.7		ebv-miR-BART22	57854.6
ebv-miR-BART8-3p	29615		ebv-miR-BART8-3p	30500.4
ebv-miR-BART9-3p	15051.5		ebv-miR-BART9-3p	15920.2
ebv-miR-BART8-5p	6484.11		ebv-miR-BART8-5p	6293.8
ebv-miR-BART7-5p	3473.92		ebv-miR-BART7-5p	3308.85
ebv-miR-BART17-3p	3046.61		ebv-miR-BART17-3p	3133.08
ebv-miR-BART9-5p	2758.92		ebv-miR-BART9-5p	2825.46
ebv-miR-BART11-5p	2464.65		ebv-miR-BART11-5p	2563.37
ebv-miR-BART2-5p	1829.95		ebv-miR-BART2-5p	1847.31
ebv-miR-BART5-5p	1254.97		ebv-miR-BART5-5p	1271.77
ebv-miR-BART16	1012.04		ebv-miR-BART16	1046.53
ebv-miR-BART11-3p	973.207		ebv-miR-BART11-3p	958.222
ebv-miR-BART1-3p	620.958		ebv-miR-BART1-5p	603.897
ebv-miR-BART1-5p	605.776		ebv-miR-BART1-3p	590.048
ebv-miR-BART6-5p	552.827		ebv-miR-BART6-5p	578.195
ebv-miR-BART19-3p	548.167		ebv-miR-BART19-3p	540.811
ebv-miR-BART3-3p	343.964		ebv-miR-BART3-3p	342.298
ebv-miR-BART4-5p	323.88		ebv-miR-BART4-5p	318.369
ebv-miR-BART19-5p	294.058		ebv-miR-BART19-5p	294.56
ebv-miR-BART17-5p	225.058		ebv-miR-BART17-5p	237.23
ebv-miR-BART15	218.003		ebv-miR-BART15	216.239
ebv-miR-BART18-3p	174.444		ebv-miR-BART18-3p	171.798
ebv-miR-BART13-3p	144.096		ebv-miR-BART13-3p	149.454
ebv-miR-BART21-3p	130.163		ebv-miR-BART21-3p	126.724
ebv-miR-BART12	78.2069		ebv-miR-BART4-3p	72.303
ebv-miR-BART4-3p	72.1289		ebv-miR-BART12	67.5732
ebv-miR-BART14-5p	60.4711		ebv-miR-BART14-5p	61.1156
ebv-miR-BART2-3p	31.3083		ebv-miR-BART2-3p	29.341
ebv-miR-BART13-5p	25.6008		ebv-miR-BART13-5p	27.3101
ebv-miR-BART14-3p	21.74		ebv-miR-BART14-3p	22.0997
ebv-miR-BART20-5p	13.4921		ebv-miR-BART20-5p	13.9926
ebv-miR-BHRF1-1	1.43765		ebv-miR-BHRF1-1	0.726464
ebv-miR-BHRF1-2-3p	0.118297		ebv-miR-BHRF1-2-3p	0.0882103
ebv-miR-BHRF1-2-5p	0.116912		ebv-miR-BHRF1-2-5p	0.0811356
Note:
miRNAs shaded in yellow are highly correlated with reduced expression of immune related genes and signatures and increased markers of proliferation
