# Supplementary material for: Tumor-Infiltrating T Cells in EBV-Associated Gastric Carcinomas Exhibit High Levels of Multiple Markers of Activation, Effector Gene Expression, and Exhaustion
Source: Viruses. 2023 Jan 7;15(1):176. doi: 10.3390/v15010176 (PMC9860965; doi:10.3390/v15010176)
Supplement: Supplementary file 1 [file viruses-15-00176-s001.zip › Table S4-Correlations-EBV miRNAs with Tumor Fractions.xlsx]

## Sheet: Table S4
Table S4: Correlation of Expression of Selected EBV miRNAs with Tumor Fractions Determined by Pathology Assessment
EBV miRNA	Spearman Rho	p-Value	95% CI - Lower Bound	95% CI - Upper Bound
ebv-miR-BART10-3p	0.426097	0.0336827	0.0293947	0.689082
ebv-miR-BART14-3p	0.209777	0.314204	-0.209461	0.562464
ebv-miR-BART22	0.32602	0.111733	-0.0421582	0.658292
ebv-miR-BART5-5p	0.382987	0.0588016	-0.038387	0.708318
ebv-miR-BART8-3p	0.288684	0.161655	-0.0828979	0.616099
ebv-miR-BART9-5p	0.356428	0.0803147	-0.0969861	0.697637
Correlation of TIL Fraction with EBV miRNAs
EBV miRNA	Spearman Rho	p-Value	95% CI - Lower Bound	95% CI - Upper Bound
ebv-miR-BART10-3p	-0.252214	0.223874	-0.644648	0.187017
ebv-miR-BART14-3p	-0.0057759	0.97814	-0.35727	0.33644
ebv-miR-BART22	-0.233346	0.261614	-0.625729	0.203931
ebv-miR-BART5-5p	-0.207547	0.319492	-0.573755	0.243269
ebv-miR-BART8-3p	-0.261071	0.207481	-0.578399	0.144751
ebv-miR-BART9-5p	-0.263381	0.203342	-0.642063	0.154089
Correlation of Stromal Fraction with EBV miRNAs
EBV miRNA	Spearman Rho	p-Value	95% CI - Lower Bound	95% CI - Upper Bound
ebv-miR-BART10-3p	-0.221495	0.2873	-0.575039	0.190533
ebv-miR-BART14-3p	-0.308167	0.133952	-0.681826	0.160341
ebv-miR-BART22	-0.136749	0.514522	-0.48149	0.268321
ebv-miR-BART5-5p	-0.295455	0.151605	-0.616675	0.141328
ebv-miR-BART8-3p	-0.0481511	0.81921	-0.441906	0.326345
ebv-miR-BART9-5p	-0.176425	0.398886	-0.503443	0.185243
Notes:
Positive correlations are indicated in red
Negative correlations are indicated in blue
p-values ≤ 0.05 are indicated in green
