# Supplementary material for: Tumor-Infiltrating T Cells in EBV-Associated Gastric Carcinomas Exhibit High Levels of Multiple Markers of Activation, Effector Gene Expression, and Exhaustion
Source: Viruses. 2023 Jan 7;15(1):176. doi: 10.3390/v15010176 (PMC9860965; doi:10.3390/v15010176)
Supplement: Supplementary file 1 [file viruses-15-00176-s001.zip › Table S5-Hazard Ratio of Gene Expression with Patient Overall Survival.xlsx]

## Sheet: Table S5
Table S5: Hazard Ratio of Expression of Selected Immune Related Genes and miR-BART Expression Levels with Patient Overall Survival
EBVaGC (High vs Low)						EBVnGC (High vs Low)
Marker	Hazard Ratio	95% CI - Lower Bound	95% CI - Upper Bound	Liklihood Ratio p-Value		Marker	Hazard Ratio	95% CI - Lower Bound	95% CI - Upper Bound	Liklihood Ratio p-Value
CD96	2.24325	0.629084	7.99923	0.206843		CD96	0.925853	0.653172	1.31237	0.665252
CTLA4	2.07885	0.536792	8.05085	0.270534		CTLA4	0.779209	0.549268	1.10541	0.16168
LAG3	2.62026	0.674865	10.1735	0.144555		LAG3	0.962092	0.679144	1.36292	0.827893
PD1	1.37942	0.386958	4.91732	0.616956		PD1	0.67667	0.476818	0.960287	0.0285129
TIGIT	2.8679	0.736489	11.1676	0.110485		TIGIT	0.675752	0.476659	0.958003	0.0274825
TIM3	2.88149	0.737398	11.2598	0.109973		TIM3	1.04796	0.74105	1.48199	0.790984
BTLA	1.96093	0.550772	6.98159	0.292247		BTLA	0.921831	0.651336	1.30466	0.645871
CD19	1.93399	0.527907	7.08521	0.312151		CD19	1.02021	0.721804	1.44199	0.909741
CD20	1.69105	0.473755	6.03614	0.412831		CD20	1.35703	0.957928	1.9224	0.0845642
CD3D	2.09343	0.58684	7.46786	0.248581		CD3D	0.907349	0.640988	1.28439	0.583247
CD3E	2.09343	0.58684	7.46786	0.248581		CD3E	0.89071	0.629107	1.2611	0.514168
CD3G	2.24325	0.629084	7.99923	0.206843		CD3G	0.937773	0.662727	1.32697	0.716695
CD4	1.65641	0.464934	5.90125	0.430987		CD4	1.21668	0.857142	1.72704	0.270882
CD8A	3.50383	0.900872	13.6277	0.0562253		CD8A	1.01998	0.720185	1.44457	0.911276
CD8B	2.09343	0.58684	7.46786	0.248581		CD8B	1.2205	0.860174	1.73176	0.263374
FOXP3	3.35779	0.863017	13.0644	0.0653872		FOXP3	0.772488	0.545798	1.09333	0.145086
CD137	1.63485	0.460213	5.80757	0.442027		CD137	0.727046	0.513541	1.02932	0.071833
GZMA	0.92964	0.267257	3.2337	0.908682		GZMA	1.02939	0.727557	1.45645	0.870026
GZMB	1.64202	0.462324	5.83191	0.437869		GZMB	0.872297	0.616716	1.23379	0.439985
GZMH	4.73717	1.00205	22.3949	0.0267854		GZMH	0.879296	0.621435	1.24416	0.467783
GZMK	2.77097	0.711983	10.7843	0.122731		GZMK	1.02618	0.725186	1.45209	0.884013
PRF1	2.64105	0.681908	10.2289	0.140379		PRF1	0.972628	0.686879	1.37725	0.875773
Lymphocyte Infiltration	3.66356	0.917279	14.632	0.0520123		Lymphocyte Infiltration	0.870207	0.61487	1.23158	0.432442
EBVaGC (High vs Low)
EBV miRNA	Hazard Ratio	95% CI - Lower Bound	95% CI - Upper Bound	Liklihood Ratio p-Value
ebv-miR-BART10-3p	0.515611	0.134526	1.97624	0.331443
ebv-miR-BART11-3p	1.30954	0.350717	4.88972	0.687246
ebv-miR-BART11-5p	0.507503	0.131665	1.95617	0.322104
ebv-miR-BART12	0.569528	0.139968	2.3174	0.420171
ebv-miR-BART13-3p	0.513488	0.128125	2.05791	0.332881
ebv-miR-BART13-5p	1.10119	0.294376	4.11932	0.886347
ebv-miR-BART1-3p	0.769809	0.204488	2.898	0.697904
ebv-miR-BART14-3p	0.706386	0.187657	2.65901	0.605859
ebv-miR-BART14-5p	1.24287	0.333415	4.63303	0.745291
ebv-miR-BART15	0.609765	0.158164	2.35081	0.469826
ebv-miR-BART1-5p	0.849563	0.22772	3.1695	0.807775
ebv-miR-BART16	0.488361	0.120488	1.97943	0.301186
ebv-miR-BART17-3p	0.640577	0.170676	2.4042	0.507468
ebv-miR-BART17-5p	0.853523	0.228555	3.18742	0.813305
ebv-miR-BART18-3p	0.334324	0.0680582	1.6423	0.143075
ebv-miR-BART19-3p	0.702878	0.187412	2.6361	0.599666
ebv-miR-BART19-5p	1.21242	0.322306	4.56074	0.775107
ebv-miR-BART20-5p	0.770355	0.204605	2.90045	0.698717
ebv-miR-BART21-3p	0.549195	0.137097	2.2	0.384756
ebv-miR-BART22	0.749017	0.198951	2.81992	0.668046
ebv-miR-BART2-3p	1.64046	0.432118	6.22772	0.465618
ebv-miR-BART2-5p	0.416171	0.103323	1.67629	0.202084
ebv-miR-BART3-3p	0.938972	0.247446	3.56307	0.926184
ebv-miR-BART4-3p	0.923633	0.247785	3.44289	0.905677
ebv-miR-BART4-5p	1.30292	0.34909	4.86296	0.692738
ebv-miR-BART5-5p	0.878059	0.232603	3.31461	0.847526
ebv-miR-BART6-3p	1.07086	0.287082	3.9945	0.918715
ebv-miR-BART6-5p	1.26636	0.339552	4.72288	0.724271
ebv-miR-BART7-3p	1.30292	0.34909	4.86296	0.692738
ebv-miR-BART7-5p	1.25771	0.33657	4.69984	0.732364
ebv-miR-BART8-3p	0.267362	0.0649116	1.10123	0.057373
ebv-miR-BART8-5p	0.704578	0.181578	2.73397	0.610803
ebv-miR-BART9-3p	0.324674	0.0776233	1.35801	0.109338
ebv-miR-BART9-5p	0.328491	0.0791187	1.36386	0.110981
ebv-miR-BHRF1-1	2.55287	0.63404	10.2787	0.172031
ebv-miR-BHRF1-2-3p	1.97777	0.489336	7.99366	0.324936
ebv-miR-BHRF1-2-5p	2.11726	0.52358	8.56182	0.27831
Notes:
Hazard ratios below 1 reflect reduced risk based on high expression of the indicate gene or signature
p-values ≤ 0.05 are indicated in green
